# Supplementary material for: Sustainable Carbon Materials from Sucrose as Anodes for Sodium-Ion Batteries
Source: Molecules. 2025 Feb 21;30(5):1003. doi: 10.3390/molecules30051003 (PMC11901556; doi:10.3390/molecules30051003)
Supplement: Supplementary file 1 [file molecules-30-01003-s001.zip]

Archive with 1 entries (1 files):
- molecules-3450411-supplementary.pdf
